# Supplementary material for: Metabolic effects of an aspartate aminotransferase-inhibitor on two T-cell lines
Source: PLoS One. 2018 Dec 7;13(12):e0208025. doi: 10.1371/journal.pone.0208025 (PMC6285999; doi:10.1371/journal.pone.0208025)
Supplement: S1 Data — (XLSX) [file pone.0208025.s001.xlsx]

## Sheet: Data1
		Ctrl	Ctrl	Ctrl	10 uM hydrazinosuccinic acid, 48h	10 uM hydrazinosuccinic acid, 48h	10 uM hydrazinosuccinic acid, 48h							Normalized data
Compound Name	HMDB ID	J1_1	J1_2	J1_3	J1_4	J1_5	J1_6	QC1_1	QC1_2	QC1_3	QC1_4	QC1_5		J1_1	J1_2	J1_3	J1_4	J1_5	J1_6	QC1_1	QC1_2	QC1_3	QC1_4	QC1_5
Lactic acid	HMDB00190	55846892	51357780	51351020	61544912	60185012	61652608	44723320	53161392	53965856	47938968	50719044		6.45629e+07	4.98808e+07	5.61307e+07	6.75163e+07	6.50424e+07	5.73284e+07	5.46165e+07	5.08932e+07	5.15995e+07	4.8942e+07	5.0712e+07
Fumaric acid	HMDB00134	568529	518206	406942	579378	454937	543136	316753	388258	353934	357978	364575		657259	503303	444820	635592	491654	505041	386821	371692	338414	365468	364524
Malic acid	HMDB00744	8659097	8498874	7831206	9265421	7840816	9725197	5800016	7820074	7261353	6646280	7090378		1.00105e+07	8.25445e+06	8.56013e+06	1.01644e+07	8.47363e+06	9.04309e+06	7.08302e+06	7.48642e+06	6.94295e+06	6.78535e+06	7.08939e+06
Octadecenoic acid	HMDB00573	2561436	2457010	2755993	2409863	2427638	3038146	1225918	3477335	3823839	3620029	3057137		2.9612e+06	2.38635e+06	3.01252e+06	2.64368e+06	2.62357e+06	2.82506e+06	1.4971e+06	3.32897e+06	3.65617e+06	3.69577e+06	3.05671e+06
Hexadecanoic acid	HMDB00220	7882570	8088879	7992460	7921771	8072999	8952641	8245438	8786623	8750628	8679610	8780871		9.1128e+06	7.85625e+06	8.73639e+06	8.69038e+06	8.72455e+06	8.32472e+06	1.00694e+07	8.41173e+06	8.36693e+06	8.86122e+06	8.77965e+06
Octadecanoic acid	HMDB00827	15827898	16623186	16257871	16479776	16466001	16800332	16771962	17309848	17256656	17363058	18087718		1.82981e+07	1.61451e+07	1.77711e+07	1.80787e+07	1.77949e+07	1.5622e+07	2.0482e+07	1.65713e+07	1.65e+07	1.77264e+07	1.80852e+07
Cysteine	HMDB00574	310537	313096	290609	341855	254338	324280	968176	2447219	2454059	2223871	2226809		359002	304092	317659	375023	274865	301536	1.18234e+06	2.3428e+06	2.34645e+06	2.2704e+06	2.2265e+06
Asparagine	HMDB00168	4434872	4708056	4730596	4109613	3459537	4175115	2178599	2150463	2340535	2679267	2478830		5.12702e+06	4.57266e+06	5.17092e+06	4.50835e+06	3.73875e+06	3.88228e+06	2.66052e+06	2.05871e+06	2.23791e+06	2.73533e+06	2.47849e+06
Lysine	HMDB00182	375248	405127	367106	397389	325416	669974	1220573	1232751	1269001	1163833	1222224		433813	393476	401276	435945	351680	622983	1.49057e+06	1.18015e+06	1.21336e+06	1.18819e+06	1.22205e+06
Cystine	HMDB00192	nd	nd	nd	nd	nd	nd	nd	nd	nd	nd	nd
Glycine	HMDB00123	17196402	17645288	16117245	16384785	15337894	17549922	29216440	30067144	30994398	29275984	29777182		1.98802e+07	1.71378e+07	1.76174e+07	1.79745e+07	1.65758e+07	1.6319e+07	3.56793e+07	2.87843e+07	2.96353e+07	2.98886e+07	2.97731e+07
Beta-alanine	HMDB00056	2031383	2038893	1725393	1927016	1619441	1980129	1252967	3941211	3881785	3437610	3703175		2.34842e+06	1.98026e+06	1.88599e+06	2.11398e+06	1.75014e+06	1.84125e+06	1.53013e+06	3.77305e+06	3.71157e+06	3.50954e+06	3.70266e+06
Isoleucine	HMDB00172	3662377	3849056	3058831	3883257	3036242	3885735	5091668	4439625	2430100	4085649	4482786		4.23396e+06	3.73836e+06	3.34354e+06	4.26003e+06	3.28129e+06	3.6132e+06	6.21798e+06	4.2502e+06	2.32354e+06	4.17114e+06	4.48216e+06
Leucine	HMDB00687	736952	599761	824652	858246	517396	894626	1500606	1489978	1066387	1562784	1511848		851968	582512	901410	941517	559154	831878	1.83255e+06	1.42641e+06	1.01963e+06	1.59548e+06	1.51164e+06
Ornithine	HMDB00214	1072631	1042400	884314	970381	874097	1691770	2494269	3005946	2996169	2698588	2783321		1.24004e+06	1.01242e+06	966625	1.06453e+06	944643	1.57311e+06	3.04602e+06	2.87769e+06	2.86479e+06	2.75505e+06	2.78294e+06
Valine	HMDB00883	1583814	1408927	1138717	1606130	1230367	1815647	3003039	3836545	3207049	3114669	3399278		1.831e+06	1.36841e+06	1.24471e+06	1.76196e+06	1.32967e+06	1.6883e+06	3.66733e+06	3.67285e+06	3.06642e+06	3.17984e+06	3.39881e+06
Taurine	HMDB00251	13733364	13117109	11692747	13039213	11249843	12969951	26019566	23793546	18990566	19677126	21562694		1.58767e+07	1.27399e+07	1.27811e+07	1.43043e+07	1.21578e+07	1.20603e+07	3.17753e+07	2.27784e+07	1.81579e+07	2.00889e+07	2.15597e+07
Threonine	HMDB00167	6386697	6159393	5404889	5328283	4689761	6128701	10395227	10911154	11107215	9557859	9830053		7.38346e+06	5.98225e+06	5.90797e+06	5.84526e+06	5.06826e+06	5.69884e+06	1.26947e+07	1.04456e+07	1.06202e+07	9.75785e+06	9.82869e+06
Arginine	HMDB00517	20871	21714	19225	20811	17821	24438	31541	62120	65284	63962	63714		24128.3	21089.5	21014.4	22830.2	19259.3	22724	38518.1	59469.6	62421.4	65300.3	63705.2
Aspartic acid	HMDB00191	6608223	6432065	6515273	7450611	7695767	9047430	10788181	10981665	11380154	9733603	10301273		7.63956e+06	6.24708e+06	7.12171e+06	8.1735e+06	8.31688e+06	8.41286e+06	1.31746e+07	1.05131e+07	1.08812e+07	9.93727e+06	1.02998e+07
Tyrosine	HMDB00158	1362936	1262772	1212403	1387568	1211261	1655072	4990688	4793866	4909262	4605284	4740269		1.57565e+06	1.22646e+06	1.32525e+06	1.5222e+06	1.30902e+06	1.53899e+06	6.09467e+06	4.58933e+06	4.694e+06	4.70165e+06	4.73961e+06
Creatinine	HMDB00562	267620	259515	312560	299352	226179	267871	112529	388969	439892	305279	307927		309387	252052	341653	328396	244433	249083	137421	372373	420603	311667	307884
Pantothenic acid	HMDB00210	230493	228271	215292	240719	217983	296350	528737	579115	580596	549802	543956		266466	221706	235331	264075	235576	275565	645698	554406	555138	561306	543881
Nicotinamide	HMDB01406	469478	463857	496253	601038	513562	508997	1445429	2825519	2664741	2598372	2650591		542749	450517	542444	659353	555010	473297	1.76517e+06	2.70496e+06	2.5479e+06	2.65274e+06	2.65022e+06
O-Phosphoethanolamine	HMDB00224	2558775	2422389	2237526	2663712	2279716	2678305	1029108	3633744	4016313	3527765	3245091		2.95812e+06	2.35272e+06	2.44579e+06	2.92216e+06	2.46371e+06	2.49045e+06	1.25675e+06	3.47871e+06	3.8402e+06	3.60158e+06	3.24464e+06
Spermidine	HMDB01257	864475	1134309	615102	813445	1340620	764785	368118	856270	934219	878413	1164001		999393	1.10169e+06	672355	892369	1.44882e+06	711144	449549	819736	893255	896793	1.16384e+06
Urea	HMDB00294	nd	nd	nd	nd	nd	nd	nd	nd	nd	nd	nd
Putrescine	HMDB01414	nd	nd	nd	nd	nd	nd	nd	nd	nd	nd	nd
Pyroglutamic acid	HMDB00267	36214328	35733888	34409392	35284984	32263794	38225172	32286434	31027208	30420412	29303526	30262968		4.18663e+07	3.47062e+07	3.76122e+07	3.87085e+07	3.48677e+07	3.55441e+07	3.94284e+07	2.97034e+07	2.90865e+07	2.99167e+07	3.02588e+07
Hydeoxycholic acid	HMDB00733	nd	nd	nd	nd	nd	nd	nd	nd	nd	nd	nd
Cholesterol	HMDB00067	6947924	7006699	6751996	6958485	6816398	7463157	9983176	8678902	8802528	8549627	8759835		8.03228e+06	6.80519e+06	7.38047e+06	7.63363e+06	7.36653e+06	6.9397e+06	1.21915e+07	8.3086e+06	8.41655e+06	8.72852e+06	8.75862e+06
Fructose	HMDB00660	93457	123955	78500	95990	99181	110710	300375	356961	389905	289454	307641		108043	120390	85806.7	105303	107186	102945	366820	341731	372808	295511	307598
Glucose	HMDB00122	194252	255105	194870	179357	174055	507635	562263	472489	453844	424249	417977		224569	247768	213008	196759	188103	472030	686640	452330	433944	433126	417919
Glycerol-3-phosphate	HMDB00126	8121069	8067198	8207830	7971725	6845482	8692789	5103253	6167469	6015131	5886776	5453330		9.38852e+06	7.83519e+06	8.97181e+06	8.74518e+06	7.39797e+06	8.08309e+06	6.23213e+06	5.90433e+06	5.75138e+06	6.00995e+06	5.45257e+06
myo-Inositol	HMDB00211	42677524	42244692	41624388	42042512	41738816	45587400	33754240	31541236	31981072	30147162	31808950		4.93382e+07	4.10298e+07	4.54987e+07	4.61217e+07	4.51075e+07	4.239e+07	4.12209e+07	3.01955e+07	3.05787e+07	3.0778e+07	3.18045e+07
Maltose	HMDB00163	17434	47890	23353	34296	18888	32939	4937	21341	14408	12659	11550		20154.9	46512.7	25526.7	37623.5	20412.4	30628.7	6029.1	20430.5	13776.2	12923.9	11548.4
Adenosine-5-monophosphate	HMDB00045	8737587	8586633	6325621	8188736	8090367	7629625	12964535	14207365	14571357	13054284	12062355		1.01013e+07	8.33969e+06	6.9144e+06	8.98324e+06	8.74332e+06	7.0945e+06	1.58324e+07	1.36012e+07	1.39324e+07	1.33274e+07	1.20607e+07
Uracil	HMDB00300	361432	394776	316037	341344	357086	362084	137918	577150	486359	537041	491189		417840	383423	345453	374463	385906	336688	168427	552525	465033	548278	491121
Lanosterol	HMDB01251	338361	337740	284749	298565	287966	340795	1045201	1234373	1214950	1052953	1023078		391169	328027	311253	327533	311207	316892	1.27641e+06	1.18171e+06	1.16168e+06	1.07499e+06	1.02294e+06
scyllo-Inositol	HMDB06088	1139832	1216882	1070002	1116362	857927	1216805	1397452	1347567	1303294	1328103	1322329		1.31772e+06	1.18189e+06	1.1696e+06	1.22468e+06	927168	1.13146e+06	1.70658e+06	1.29007e+06	1.24615e+06	1.35589e+06	1.32215e+06
Erythritol	HMDB02994	nd	nd	nd	nd	nd	nd	nd	nd	nd	nd	nd
Sorbitol/other hexol	HMDB00247 / other	153116	136660	91762	181635	169462	168726	1314366	1285895	1271137	1210127	1227353		177013	132730	100303	199258	183139	156892	1.60511e+06	1.23103e+06	1.2154e+06	1.23545e+06	1.22718e+06
Xylulose-5-phosphate	HMDB00868	386730	355004	331058	367297	312052	395480	717545	1009061	1033496	941875	888388		447087	344794	361873	402934	337237	367742	876271	966008	988179	961583	888265
Cystathionine	HMDB00099	420400	420721	384880	380637	389249	459678	2450025	2798073	2952819	2623695	2652709		486012	408621	420704	417568	420664	427437	2.99199e+06	2.67869e+06	2.82334e+06	2.67859e+06	2.65234e+06
Fructose-1-phosphate	HMDB01076	334137	325918	283104	360886	374083	372221	565878	481330	475555	479647	446982		386286	316545	309455	395901	404274	346114	691055	460793	454703	489683	446920
Spermine	HMDB01256	167968	222357	121396	152031	209496	133250	33226	139624	148174	124854	110277		194183	215962	132695	166782	226404	123904	40575.8	133667	141677	127466	110262
Serine	HMDB00187	9923065	8797922	8510500	8054279	7591026	10480697	5359075	7268259	7460063	6168012	6452640		1.14718e+07	8.5449e+06	9.30265e+06	8.83574e+06	8.20368e+06	9.7456e+06	6.54454e+06	6.95815e+06	7.13295e+06	6.29707e+06	6.45175e+06
Hypotaurine	HMDB00965	3620257	3419014	3281610	3485054	2810340	3634772	2024614	6660884	6982578	6417720	6251482		4.18527e+06	3.32069e+06	3.58706e+06	3.82319e+06	3.03716e+06	3.37984e+06	2.47247e+06	6.37669e+06	6.6764e+06	6.552e+06	6.25062e+06
UDP-N-Ac-Glucosamine	HMDB00290	2919003	3053620	2734762	2798659	2206086	2975034	3219317	3756307	3730558	3472420	3661269		3.37457e+06	2.9658e+06	2.98931e+06	3.0702e+06	2.38413e+06	2.76637e+06	3.93145e+06	3.59604e+06	3.56698e+06	3.54508e+06	3.66076e+06
S-Adenosylmethionine / Methylthioadenosine	HMDB01185 / HMDB01173	137557	131302	120534	140740	129929	141867	142411	110550	126908	110604	97525		159025	127526	131753	154395	140415	131917	173913	105833	121343	112918	97511.5
Glycolic acid	HMDB00115	109409	90928	118355	109332	102369	119743	164350	119417	132013	99353	113395		126484	88313	129371	119940	110631	111344	200705	114322	126224	101432	113379
a-Ketoglutaric acid	HMDB00208	9007	12521	8095	6859	6676	6578	6165	8426	5420	6535	6588		10412.7	12160.9	8848.48	7524.49	7214.81	6116.63	7528.75	8066.49	5182.34	6671.74	6587.09
Glutamic acid	HMDB03339	21515524	20281892	24102188	21243698	20904610	24317526	18577854	24173918	26547184	16568302	19240210		2.48734e+07	1.96986e+07	2.63456e+07	2.33049e+07	2.25918e+07	2.26119e+07	2.26874e+07	2.31425e+07	2.53831e+07	1.6915e+07	1.92375e+07
Glutamine	HMDB00641	4317923	3400335	3078150	3092661	3543605	2824111	927537	1068452	1113479	1063045	1032253		4.99182e+06	3.30254e+06	3.36466e+06	3.39272e+06	3.8296e+06	2.62603e+06	1.13272e+06	1.02287e+06	1.06465e+06	1.08529e+06	1.03211e+06
Tryptophan	HMDB00929	1080451	1030404	1020970	1054074	1026706	1246678	2070506	2626681	2697001	2458056	2412135		1.24908e+06	1.00077e+06	1.116e+06	1.15634e+06	1.10957e+06	1.15924e+06	2.52852e+06	2.51461e+06	2.57874e+06	2.50949e+06	2.4118e+06
Phenylalanine	HMDB00159	1593529	1563333	1691706	1700800	1291174	1801423	3621360	4323722	4274271	3897840	3875024		1.84223e+06	1.51837e+06	1.84917e+06	1.86582e+06	1.39538e+06	1.67507e+06	4.42243e+06	4.13924e+06	4.08685e+06	3.9794e+06	3.87449e+06
Allantoin	HMDB00462	nd	nd	nd	nd	nd	nd	nd	nd	nd	nd	nd
Hypoxanthine	HMDB00157	135833	188320	206490	106620	88100	169924	137513	164676	155173	117469	108364		157032	182904	225710	116965	95210.4	158006	167932	157650	148369	119927	108349
Glucose-6-phosphate	HMDB01401	507429	274345	299359	289429	354600	364546	655667	737725	761964	657059	644904		586623	266455	327223	317511	383219	338977	800706	706249	728553	670807	644815
Glycerol-2-phosphate	HMDB02520	1548711	1648495	1553508	1529855	1291186	1708764	929850	1188493	1149174	1063459	1114910		1.79042e+06	1.60109e+06	1.69811e+06	1.67829e+06	1.39539e+06	1.58891e+06	1.13554e+06	1.13778e+06	1.09878e+06	1.08571e+06	1.11476e+06
Uridine	HMDB00296	143646	142187	136552	161409	147060	173504	510083	625795	638311	510372	482075		166065	138098	149262	177070	158929	161335	622917	599095	610322	521051	482008
2-Oxobutyric acid	HMDB00005	nd	nd	nd	nd	nd	nd	nd	nd	nd	nd	nd
Proline	HMDB00162	18895628	18416380	17608558	17695606	18755772	18559432	22716642	25443352	24095116	23434546	25106926		2.18447e+07	1.78867e+07	1.92475e+07	1.94125e+07	2.02695e+07	1.72577e+07	2.77417e+07	2.43578e+07	2.30386e+07	2.39249e+07	2.51034e+07
Succinic acid	HMDB00254	18652	20603	18455	23022	17240	25552	80015	81674	77536	78676	82283		21563	20010.5	20172.8	25255.7	18631.4	23759.8	97714.9	78189.3	74136.2	80322.2	82271.6
4-Hydroxyproline	HMDB00725	5995902	5866070	5598500	5510866	4901753	5243877	9462863	9202487	9131313	8970732	9327133		6.93168e+06	5.69737e+06	6.1196e+06	6.04555e+06	5.29736e+06	4.87608e+06	1.15561e+07	8.80985e+06	8.73092e+06	9.15844e+06	9.32584e+06
4-Aminobutyric acid	HMDB00112	693320	716506	647852	245294	207269	272997	573390	680891	684134	667308	726982		801526	695900	708153	269093	223997	253849	700228	651840	654136	681271	726881
5,6-Dihydrouracil	HMDB00076	15449836	15157108	14427283	15258481	14774705	15338333	13397519	17393164	17811046	15702717	16115727		1.78611e+07	1.47212e+07	1.57702e+07	1.67389e+07	1.59671e+07	1.42625e+07	1.63612e+07	1.66511e+07	1.70301e+07	1.60313e+07	1.61135e+07
Citric acid / Isocitric acid	HMDB00094 / HMDB00193	3140046	3446367	2931290	3144707	2650882	3401605	5763327	5240538	5200034	5182123	5191315		3.63011e+06	3.34725e+06	3.20413e+06	3.44982e+06	2.86483e+06	3.16302e+06	7.03822e+06	5.01694e+06	4.97202e+06	5.29055e+06	5.1906e+06
11-cis-Eicosenoic acid	HMDB02231	471114	443855	461989	443610	374752	517954	506134	1513753	2359764	1802584	1291892		544640	431090	504991	486651	404997	481626	618095	1.44917e+06	2.25629e+06	1.8403e+06	1.29171e+06
Eicosanoic acid	HMDB02212	266997	261451	259115	271512	267359	291924	333950	457421	453241	385994	371057		308667	253932	283233	297855	288937	271449	407822	437904	433367	394071	371006
Ribose	HMDB00283	2796	1640	2374	4019	2969	5112	9762	13203	10374	10367	10275		3232.37	1592.83	2594.97	4408.94	3208.62	4753.45	11921.4	12639.7	9919.11	10583.9	10273.6
Ribose-5-phosphate	HMDB01548	227823	222276	204211	392763	351563	367125	464912	482443	476918	497221	489678		263379	215884	223219	430871	379937	341375	567754	461859	456006	507625	489610
Adenine	HMDB00034	442404	492538	464062	472548	463242	483416	338879	551556	546456	549224	557101		511450	478373	507256	518397	500629	449510	413842	528023	522495	560716	557024
1-Palmitoyl-sn-Glycero-3-phosphocholine derivative	HMDB10382	298444	351228	289442	309387	301849	327963	507830	690141	572124	481618	418431		345022	341127	316383	339405	326211	304960	620166	660695	547037	491695	418373
1-Stearoyl-sn-Glycero-3-phosphocholine derivative	HMDB10384	486170	428200	425148	409185	433054	481298	542995	994839	809301	676873	611141		562046	415885	464720	448886	468005	447541	663110	952393	773814	691036	611056
Alanine	HMDB00161	2308255	1829925	1951478	1673109	1594793	1996525	6293264	9224129	10080065	7427451	7958802		2.6685e+06	1.7773e+06	2.13312e+06	1.83544e+06	1.72351e+06	1.85649e+06	7.68538e+06	8.83057e+06	9.63807e+06	7.58286e+06	7.9577e+06
Ribitol / other pentitol	HMDB00508 / other	13598	12231	11133	11947	9302	14228	28589	29953	28621	27474	26733		15720.2	11879.2	12169.2	13106.1	10052.7	13230.1	34913.1	28675	27366	28048.9	26729.3
Argininosuccinate derivative	HMDB00052	6414	7948	5431	5542	4989	5201	4260	6534	5664	5341	4676		7415.03	7719.42	5936.51	6079.71	5391.65	4836.21	5202.34	6255.22	5415.64	5452.76	4675.35
Sedoheptulose-7-phosphate	HMDB01068	8458	7545	8060	10992	9388	10753	19363	22284	21389	21132	17144		9778.03	7328.01	8810.22	12058.5	10145.7	9998.8	23646.2	21333.2	20451.1	21574.2	17141.6
Docosahexaenoic acid	HMDB02183	382216	352336	358410	371837	331379	412635	394490	533051	546263	489478	500441		441868	342203	391770	407914	358124	383693	481754	510308	522310	499720	500372
Docosapentaenoic acid	HMDB01976	283009	305658	315158	323806	286549	339282	209115	309822	342696	299958	267934		327178	296868	344493	355223	309676	315485	255373	296603	327669	306234	267897
Heptadecanoic acid	HMDB02259	232202	251605	255886	230822	234924	310214	244050	297326	297759	273145	286242		268442	244369	279704	253217	253884	288456	298036	284640	284703	278860	286202
Glyceric acid-3-phosphate	HMDB00807	627660	617458	619980	617703	678953	676820	291092	728494	694849	569148	545093		725618	599700	677687	677635	733750	629349	355484	697412	664381	581057	545017
Histidine	HMDB00177	116759	103294	108909	124372	90485	198332	633937	449392	566102	258968	201832		134982	100323	119046	136439	97787.8	184421	774169	430218	541279	264387	201804
Palmitoleic acid	HMDB03229	406529	404901	461911	416316	327044	813274	196199	335750	427956	441297	356175		469976	393256	504905	456709	353439	756232	239600	321425	409191	450531	356126
5,8,11,14-(Z,Z,Z,Z)-Eicosatetraenoic acid	HMDB01043	422302	384086	428762	392515	348620	407737	233216	391113	449768	393732	412793		488210	373040	468671	430598	376756	379139	284805	374426	430046	401970	412736
1-Monopalmitoylglycerol	HMDB31074	178540	117720	119328	116892	107417	159566	135577	196814	204582	164437	156915		206405	114334	130435	128233	116086	148374	165568	188417	195611	167878	156893
Internal Standards
ALPHA-KETOGLUTARATE-13C4-MEOX 2TMS 1		6976501	6636025	6648018	6548806	5248834	6799327	5434616	6942678	6006971	5889259	5927859
PROLINE-13C5-2TMS 1		33384126	36403648	33446764	31569238	36437088	30005472	35703912	34490624	35427056	31688704	33007116
SUCCINIC ACID-D4-2TMS 1		37153432	37847340	38142508	37227084	36454344	37438024	38388792	38588216	40063916	38261080	38771240
SALICYLIC ACID-D4-2TMS 1		11395588	10489528	9852847	10040969	8563507	10384588	9989338	9193794	7940686	9222456	9452650
MYRISTIC ACID-13C3-TMS 1		12329986	12726439	12373716	11932682	11458865	12586876	12586244	12549975	12589821	12030954	12539124
HEXADECANOIC ACID-13C4-TMS 1		17232924	17430896	17151554	16769825	16301291	18125790	18735654	17539376	17466654	17222914	18040284
SUCROSE-13C12-8TMS 1		16616665	17171062	16645498	16545218	16199999	17105012	17823384	17438820	17683892	16715285	17428532
CHOLESTEROL-D7-TMS 1		9324318	9389482	9253867	9070671	9210940	9217240	10247638	9107248	9022211	8772440	8850817
Octadecanoic acid methyl ester, n- 1		7052804	7487002	7137429	7325697	7350864	7577211	5775270	7367133	7376242	6908255	7053782
Cell#		0.865	0.9699	0.904	0.8776	0.8878	1.001	1	1	1	1	1
Methyl stearate * Cell#		0.865	1.02961	0.914847	0.911557	0.925319	1.07543	0.818862	1.04457	1.04586	0.979505	1.00014

## Sheet: Data2
		ctrl	ctrl	10 uM hydrazinosuccinic acid, 48h	10 uM hydrazinosuccinic acid, 48h	ctrl	ctrl	ctrl	10 uM hydrazinosuccinic acid, 48h	10 uM hydrazinosuccinic acid, 48h	10 uM hydrazinosuccinic acid, 48h						Normalized data
Compound Name	HMDB ID	J2_1	J2_2	J2_3	J2_4	M1_1	M1_2	M1_3	M1_4	M1_5	M1_6	QC2_1	QC2_2	QC2_3	QC2_4		J2_1	J2_2	J2_3	J2_4	M1_1	M1_2	M1_3	M1_4	M1_5	M1_6	QC2_1	QC2_2	QC2_3	QC2_4
Lactic acid	HMDB00190	660376320	566277952	648889536	651329152	247170320	250946720	279553344	260049776	261346960	421284384	459978976	616808704	533277888	490008224		412735200	3.76357e+08	3.73176e+08	3.71485e+08	2.19643e+08	1.90896e+08	1.83973e+08	2.12751e+08	2.28165e+08	2.93826e+08	1.18643e+09	8.33086e+08	5.4825e+08	5.31353e+08
Fumaric acid	HMDB00134	5954801	4000723	8785025	4873405	10003518	14700410	10800975	6971153	9905416	13296406	2205501	3107310	2838603	2662327		3.72175e+06	2.65894e+06	5.05226e+06	2.77954e+06	8.88941e+06	1.11826e+07	7.10809e+06	5.70322e+06	8.64776e+06	9.27362e+06	5.68866e+06	4.19685e+06	2.9183e+06	2.88696e+06
Malic acid	HMDB00744	40998816	42941464	44979072	45312660	105119400	112637760	116087936	107025528	113916872	121170400	20100372	38056868	46444136	42315276		25624260	2.85395e+07	2.58674e+07	2.5844e+07	9.34121e+07	8.56839e+07	7.63971e+07	8.75594e+07	9.94533e+07	8.45106e+07	5.1845e+07	5.14011e+07	4.77481e+07	4.58856e+07
Octadecenoic acid	HMDB00573	12034956	13762259	15947565	14305563	4000049	8552695	10495180	6288975	9924563	11938600	2404157	3974466	5628888	5566614		7.52185e+06	9.1466e+06	9.17143e+06	8.15915e+06	3.55456e+06	6.50606e+06	6.90684e+06	5.14512e+06	8.66448e+06	8.32661e+06	6.20106e+06	5.36807e+06	5.78692e+06	6.0363e+06
Hexadecanoic acid	HMDB00220	21807548	22046808	24261374	22573428	63057116	68863800	68731336	65044116	66270428	66886456	21367392	23833268	18792488	18901094		1.36297e+07	1.46526e+07	1.39527e+07	1.28747e+07	5.60343e+07	5.23849e+07	4.52319e+07	5.32137e+07	5.78563e+07	4.66502e+07	5.51131e+07	3.21901e+07	1.93201e+07	2.04959e+07
Octadecanoic acid	HMDB00827	27511460	31112250	32019470	33195358	112491400	123580312	129417800	119014592	125864536	127918320	8004125	16586690	22065068	20492624		1.71947e+07	2.06777e+07	1.84144e+07	1.89329e+07	9.9963e+07	9.40079e+07	8.51694e+07	9.73678e+07	1.09884e+08	8.9217e+07	2.06451e+07	2.24026e+07	2.26846e+07	2.22217e+07
Cysteine	HMDB00574	7872752	4469483	6617687	4927331	2554447	2985824	3417188	2608258	2837691	4737440	7461833	15037158	17371934	16441279		4920470	2.97049e+06	3.80583e+06	2.8103e+06	2.26995e+06	2.27133e+06	2.24884e+06	2.13386e+06	2.4774e+06	3.30414e+06	1.92464e+07	2.03098e+07	1.78597e+07	1.78285e+07
Asparagine	HMDB00168	8296924	9011366	8059894	10272336	24015206	24093390	26120834	22845858	24571944	28722014	8234708	24553552	19484480	18926316		5.18558e+06	5.98909e+06	4.63524e+06	5.85881e+06	2.13406e+07	1.83279e+07	1.719e+07	1.86906e+07	2.14521e+07	2.00323e+07	2.12398e+07	3.3163e+07	2.00315e+07	2.05232e+07
Lysine	HMDB00182	3172272	1806521	3883325	2075835	2749104	2970368	3118636	2474125	2611506	2517913	8454085	16835174	15798732	15591055		1982670	1.20064e+06	2.2333e+06	1.18395e+06	2.44293e+06	2.25957e+06	2.05236e+06	2.02412e+06	2.27993e+06	1.75613e+06	2.18057e+07	2.27382e+07	1.62423e+07	1.69065e+07
Cystine	HMDB00192	219851	167403	261323	225703	179671	191941	284838	200114	247234	425613	105752	234761	327821	249517		137407	111259	150287	128729	159661	146010	187451	163717	215844	296845	272767	317077	337025	270570
Glycine	HMDB00123	3661968	3336969	1858937	1201592	2210577	3042569	2557577	2793242	1663295	1887194	715215	1270636	810835	1915097		2288730	2.2178e+06	1.06907e+06	685326	1.96438e+06	2.31449e+06	1.68313e+06	2.2852e+06	1.45211e+06	1.31623e+06	1.84476e+06	1.71617e+06	833600	2.07668e+06
Beta-alanine	HMDB00056	31504322	25006882	27395250	27168012	22312744	25465786	32972920	24184406	28940442	47138712	7149062	12696196	15397009	14199954		1.96902e+07	1.66199e+07	1.5755e+07	1.54952e+07	1.98277e+07	1.93719e+07	2.16994e+07	1.97857e+07	2.5266e+07	3.2877e+07	1.84396e+07	1.7148e+07	1.58293e+07	1.53981e+07
Isoleucine	HMDB00172	32440874	29952350	28456728	29849876	31576558	30555754	33504900	33821920	33197700	41308108	27325084	54239740	40575028	41847424		2.02755e+07	1.99068e+07	1.63654e+07	1.70248e+07	2.80598e+07	2.32439e+07	2.20495e+07	2.76703e+07	2.89827e+07	2.88105e+07	7.04798e+07	7.32583e+07	4.17142e+07	4.53783e+07
Leucine	HMDB00687	18213050	12766109	16248852	16610625	16429799	17846490	21142686	18075468	20520918	28257732	15207536	26868848	23714654	19117876		1.13832e+07	8.48455e+06	9.3447e+06	9.47384e+06	1.46e+07	1.35759e+07	1.39139e+07	1.47878e+07	1.79155e+07	1.97084e+07	3.92249e+07	3.62901e+07	2.43805e+07	2.07309e+07
Ornithine	HMDB00214	13977111	11064154	12654988	12708832	9112112	10281333	12242580	9555848	11310140	14364790	17474168	40338636	38653944	37358024		8.73569e+06	7.3534e+06	7.27787e+06	7.24846e+06	8.09728e+06	7.82104e+06	8.0568e+06	7.8178e+06	9.87413e+06	1.00188e+07	4.50712e+07	5.44829e+07	3.97392e+07	4.05101e+07
Valine	HMDB00883	14093901	11363803	11964517	12233212	11578176	12934993	15488438	12595442	15184117	18397038	7552342	16957816	18348132	16278502		8.80869e+06	7.55255e+06	6.88079e+06	6.97719e+06	1.02887e+07	9.83969e+06	1.01929e+07	1.03045e+07	1.32562e+07	1.28311e+07	1.94798e+07	2.29039e+07	1.88633e+07	1.7652e+07
Taurine	HMDB00251	158069632	137975840	136052944	151398352	180773728	178498192	193366976	184506912	185021920	220744432	72017936	120244960	101511968	99480104		98793520	9.17008e+07	7.8244e+07	8.63498e+07	1.60641e+08	1.35784e+08	1.27254e+08	1.50948e+08	1.6153e+08	1.53959e+08	1.85756e+08	1.62408e+08	1.04362e+08	1.07874e+08
Threonine	HMDB00167	53994108	51250844	42709348	51945240	52618948	58685256	70361728	54476132	62166904	82362112	19770354	38219292	47701408	42322152		3.37463e+07	3.40621e+07	2.45621e+07	2.96269e+07	4.67587e+07	4.4642e+07	4.63048e+07	4.45678e+07	5.42738e+07	5.74437e+07	5.09938e+07	5.16205e+07	4.90407e+07	4.58931e+07
Arginine	HMDB00517	2714547	2440080	2250671	1858703	3423464	3869498	4789864	3383442	3906416	5306184	2801438	5532807	6106943	5682587		1.69659e+06	1.62171e+06	1.29436e+06	1.06011e+06	3.04219e+06	2.94354e+06	3.15219e+06	2.76805e+06	3.41043e+06	3.70081e+06	7.22577e+06	7.47282e+06	6.2784e+06	6.16205e+06
Aspartic acid	HMDB00191	37853988	43079788	99774296	104854632	66555908	65045592	67263528	106911616	102472160	101897792	44626996	81576920	66325276	68849640		2.36587e+07	2.86315e+07	5.73801e+07	5.98037e+07	5.91435e+07	4.94804e+07	4.42659e+07	8.74662e+07	8.94617e+07	7.10689e+07	1.15107e+08	1.10181e+08	6.81874e+07	7.46588e+07
Tyrosine	HMDB00158	7077321	5398282	6060967	6310561	4111505	4584314	4954099	4425370	4727984	6278726	5023134	11272724	14068273	13666624		4.42333e+06	3.58778e+06	3.48566e+06	3.59922e+06	3.6536e+06	3.4873e+06	3.26028e+06	3.62047e+06	4.12769e+06	4.37912e+06	1.29562e+07	1.52254e+07	1.44632e+07	1.48197e+07
Creatinine	HMDB00562	3966944	2547184	3237881	1806317	1148031	1242766	1531747	1117069	1217918	1977940	475557	1005974	1386379	1240168		2479340	1.6929e+06	1.8621e+06	1.03023e+06	1.02017e+06	945376	1.00804e+06	913893	1.06328e+06	1.37952e+06	1.22661e+06	1.35871e+06	1.4253e+06	1.34481e+06
Pantothenic acid	HMDB00210	874220	856539	821270	911453	858950	1073890	1290132	866036	1070432	1440922	592128	1116837	1448496	1310365		546388	569269	472312	519846	763287	816911	849032	708519	934523	1.00498e+06	1.52728e+06	1.50844e+06	1.48916e+06	1.42093e+06
Nicotinamide	HMDB01406	30315796	25623744	32274274	38695324	31584748	32481470	38707892	34596864	42967756	61381688	5742839	19672148	29133616	14775228		1.89474e+07	1.70299e+07	1.85609e+07	2.20698e+07	2.80671e+07	2.47088e+07	2.54735e+07	2.83043e+07	3.75123e+07	4.28108e+07	1.48125e+07	2.657e+07	2.99516e+07	1.60219e+07
O-Phosphoethanolamine	HMDB00224	24096420	25925938	22639432	26752464	13824578	16481955	19738860	14921868	18643320	23496362	3971138	8416592	11576495	10895314		1.50603e+07	1.72308e+07	1.30199e+07	1.52582e+07	1.22849e+07	1.25379e+07	1.29901e+07	1.22078e+07	1.62762e+07	1.63876e+07	1.02428e+07	1.13678e+07	1.19015e+07	1.18146e+07
Spermidine	HMDB01257	915401	729555	1655144	793821	1432076	1724898	1795376	1512978	1583599	1494653	246471	816243	1132321	731862		572126	484873	951872	452754	1.27258e+06	1.31214e+06	1.18153e+06	1.23779e+06	1.38254e+06	1.04245e+06	635724	1.10245e+06	1.16411e+06	793613
Urea	HMDB00294	4379365	7123132	6685119	6204104	7844413	8082010	8245537	5346732	8406440	14714648	2483422	4455274	9097705	6634595		2.7371e+06	4.73414e+06	3.84461e+06	3.5385e+06	6.97077e+06	6.14801e+06	5.42636e+06	4.37425e+06	7.33911e+06	1.02628e+07	6.40551e+06	6.01747e+06	9.35313e+06	7.19439e+06
Putrescine	HMDB01414	57948	40465	71217	43539	314602	281334	279228	250614	266796	205373	118910	181322	145201	138224		36217.5	26893.6	40956.8	24832.4	279564	214012	183759	205031	232922	143238	306705	244901	149278	149887
Pyroglutamic acid	HMDB00267	33049304	30419548	22158332	26627504	39464264	39339736	41366528	40924544	38809600	41245976	22714790	32311066	27568740	29308776		20655815	2.02173e+07	1.27432e+07	1.5187e+07	3.50691e+07	2.99259e+07	2.72232e+07	3.34811e+07	3.38821e+07	2.87671e+07	5.85884e+07	4.36406e+07	2.83427e+07	3.17817e+07
Hydeoxycholic acid	HMDB00733	4089939	3327113	3888308	3663772	3041599	3959051	6432378	3406336	5120193	7403928	707875	1653912	2302243	2054059		2.55621e+06	2.21125e+06	2.23616e+06	2.08963e+06	2.70285e+06	3.01166e+06	4.23313e+06	2.78678e+06	4.4701e+06	5.16389e+06	1.82583e+06	2.23384e+06	2.36688e+06	2.22737e+06
Cholesterol	HMDB00067	12051624	9882084	11203977	10420495	9080739	9220358	9579370	8861078	9237953	10716768	4402856	8815609	6197212	6128786		7532265	6.56778e+06	6.4434e+06	5.94331e+06	8.0694e+06	7.01395e+06	6.30415e+06	7.2494e+06	8.06505e+06	7.47444e+06	1.13563e+07	1.19067e+07	6.3712e+06	6.6459e+06
Fructose	HMDB00660	4250793	3240309	3584585	4275716	2176763	2403240	3025258	2536820	2879918	3938192	68287288	148252736	153197888	140577664		2.65675e+06	2.15356e+06	2.06149e+06	2.43865e+06	1.93433e+06	1.82815e+06	1.99091e+06	2.07541e+06	2.51427e+06	2.7467e+06	1.76134e+08	2.00236e+08	1.57499e+08	1.52439e+08
Glucose	HMDB00122	7706030	6171136	6311107	6835966	9338158	8662238	8342204	8622923	8611364	9455010	287543456	392319008	386209536	346180640		4.81627e+06	4.10143e+06	3.62951e+06	3.89888e+06	8.29815e+06	6.58939e+06	5.48998e+06	7.05456e+06	7.51801e+06	6.59442e+06	7.41663e+08	5.29881e+08	3.97053e+08	3.7539e+08
Glycerol-3-phosphate	HMDB00126	179467888	157697024	197811056	180593888	108613728	118968040	131888712	128024400	142527168	174919040	36713380	92671848	90219032	82603080		112167430	1.04808e+08	1.13761e+08	1.03001e+08	9.65172e+07	9.04993e+07	8.67955e+07	1.04739e+08	1.24431e+08	1.21998e+08	9.46951e+07	1.25166e+08	9.2752e+07	8.95727e+07
myo-Inositol	HMDB00211	490185376	415696128	445104704	426341920	368073280	374230624	398466336	369374208	378476736	460925536	208198368	332206368	307376416	264009840		306365860	2.76278e+08	2.55979e+08	2.43163e+08	3.2708e+08	2.84678e+08	2.62229e+08	3.02191e+08	3.30423e+08	3.21474e+08	5.37008e+08	4.48691e+08	3.16006e+08	2.86286e+08
Maltose	HMDB00163	117468	130293	130522	115084	96037	162551	179993	105291	138995	206835	66637	165293	179556	160251		73417.5	86594.7	75063.1	65638	85341.2	123653	118453	86140.3	121347	144258	171877	223251	184597	173772
Adenosine-5-monophosphate	HMDB00045	76743096	48772136	89380992	52011756	45622604	52803476	64290452	41613452	51996656	65836156	11557307	25952406	30098104	24737694		47964435	3.24147e+07	5.14029e+07	2.96648e+07	4.05415e+07	4.01678e+07	4.23093e+07	3.40447e+07	4.53948e+07	4.59176e+07	2.98098e+07	3.50523e+07	3.09431e+07	2.68249e+07
Uracil	HMDB00300	952241	1065577	1321727	1112345	687057	877398	961487	681196	869917	969583	300843	653822	953241	1005578		595151	708198	760124	634424	610538	667439	632752	557298	759467	676238	775967	883077	980004	1.09042e+06
Lanosterol	HMDB01251	2627608	3053544	2963456	3253867	5168764	6118153	8482965	5379101	6814355	9573045	1231168	2351972	2495043	2292137		1642255	2.02943e+06	1.70428e+06	1.85584e+06	4.59311e+06	4.6541e+06	5.58261e+06	4.40073e+06	5.94916e+06	6.67675e+06	3.17556e+06	3.17666e+06	2.56509e+06	2.48554e+06
scyllo-Inositol	HMDB06088	11642091	9709017	10331107	9949985	8730038	9373619	11435793	9126837	10060231	15116872	3428122	5700825	7351438	6992200		7.27631e+06	6.45276e+06	5.94141e+06	5.67496e+06	7.75776e+06	7.13054e+06	7.52586e+06	7.46682e+06	8.78292e+06	1.05433e+07	8.84218e+06	7.69976e+06	7.55783e+06	7.58216e+06
Erythritol	HMDB02994	9190694	7425426	8746394	8777025	7142207	7666093	8852142	7420243	8479241	12826178	7724452	13478680	12701506	12875938		5.74418e+06	4.93505e+06	5.03005e+06	5.00596e+06	6.34677e+06	5.83162e+06	5.82557e+06	6.07062e+06	7.40266e+06	8.94565e+06	1.99237e+07	1.82048e+07	1.30581e+07	1.39623e+07
Sorbitol/other hexol	HMDB00247 / other	22859852	16456190	21187584	15511223	19015322	21432850	22560486	18469348	19078250	21637366	13696489	36190348	45262908	44681560		1.42874e+07	1.0937e+07	1.2185e+07	8.8468e+06	1.68976e+07	1.6304e+07	1.4847e+07	1.51101e+07	1.6656e+07	1.5091e+07	3.53275e+07	4.88801e+07	4.65337e+07	4.84516e+07
Xylulose-5-phosphate	HMDB00868	3154069	2520031	3138276	2882901	714785	898260	1219585	792144	1064240	1595028	247003	461314	655404	642119		1.97129e+06	1.67485e+06	1.80482e+06	1.64426e+06	635178	683309	802605	648066	929118	1.11246e+06	637097	623069	673805	696298
Cystathionine	HMDB00099	271967	269105	191066	282844	527123	657007	810357	568686	645614	849088	241482	505378	684116	587451		169979	178851	109882	161320	468416	499787	533293	465252	563643	592199	622856	682583	703323	637017
Fructose-1-phosphate	HMDB01076	3640891	3408500	3234741	3835699	2141917	2904494	4297409	3066843	3850309	6191445	1331454	2746411	3629058	3129682		2.27556e+06	2.26534e+06	1.8603e+06	2.18768e+06	1.90337e+06	2.20946e+06	2.82811e+06	2.50904e+06	3.36145e+06	4.31824e+06	3.43423e+06	3.70941e+06	3.73095e+06	3.39375e+06
Spermine	HMDB01256	132000	138077	120365	131550	309579	264761	350391	391176	339760	345457	38293	158403	177738	143393		82500	91768	69221.8	75029.3	275101	201404	230591	320028	296622	240940	98769.4	213945	182728	155492
Serine	HMDB00187	29968200	35606196	19114506	35446636	39982700	44268828	50731684	40562880	48895860	48433700	13710536	30161236	33285930	31618354		18730125	2.36644e+07	1.09927e+07	2.02169e+07	3.55298e+07	3.36754e+07	3.33864e+07	3.31852e+07	4.26877e+07	3.37802e+07	3.53637e+07	4.07369e+07	3.42205e+07	3.42861e+07
Hypotaurine	HMDB00965	37302864	32370294	32505788	33846384	37172956	44241320	52838904	39362312	47388640	63794724	9135106	18733352	25892760	23808706		23314290	2.15138e+07	1.86941e+07	1.93042e+07	3.30329e+07	3.36545e+07	3.47731e+07	3.2203e+07	4.13719e+07	4.44938e+07	2.35622e+07	2.5302e+07	2.66197e+07	2.58176e+07
UDP-N-Ac-Glucosamine	HMDB00290	29141206	25803774	27572178	27707872	17864196	20872900	23650826	16985550	21009838	25465956	5866993	14506999	18231472	16140165		1.82133e+07	1.71496e+07	1.58567e+07	1.58031e+07	1.58746e+07	1.58781e+07	1.55645e+07	1.38962e+07	1.83423e+07	1.77613e+07	1.51328e+07	1.95937e+07	1.87433e+07	1.7502e+07
S-Adenosylmethionine / Methylthioadenosine	HMDB01185 / HMDB01173	301534	217052	322736	264179	118290	123561	167063	124641	139132	194149	46398	93613	113794	98251		188459	144256	185605	150674	105116	93993.2	109944	101971	121467	135410	119675	126437	116989	106541
Glycolic acid	HMDB00115	978501	790951	1034314	930411	504459	529424	590086	476675	568774	725454	932367	854355	873827	869204		611563	525678	594833	530658	448277	402734	388334	389976	496559	505970	2.40486e+06	1.15392e+06	898360	942543
a-Ketoglutaric acid	HMDB00208	53909	26842	34348	17031	65489	73958	97276	55335	54998	59274	16253	30777	32090	28452		33693.1	17839.6	19753.5	9713.6	58195.4	56260.1	64017	45270.5	48015.1	41340.8	41921.5	41568.6	32990.9	30852.6
Glutamic acid	HMDB03339	94062928	85932648	49163328	70005960	150624768	147109408	163542160	163161696	156224064	168984704	40302620	88314304	77821280	76391264		58789330	5.71121e+07	2.82738e+07	3.99278e+07	1.33849e+08	1.11907e+08	1.07627e+08	1.33485e+08	1.36389e+08	1.17859e+08	1.03953e+08	1.19281e+08	8.00062e+07	8.28368e+07
Glutamine	HMDB00641	1182686	687325	1243119	1178240	1644506	1510999	1542001	1617222	1595641	1570408	2654176	5764674	7518167	6970464		739179	456807	714917	672007	1.46135e+06	1.14942e+06	1.01479e+06	1.32308e+06	1.39305e+06	1.09529e+06	6.84594e+06	7.78599e+06	7.72924e+06	7.55859e+06
Tryptophan	HMDB00929	1871244	1576329	1704381	1842915	1074700	1237040	1605461	1172834	1472327	1865969	818529	1676532	2153900	1953967		1.16953e+06	1.04765e+06	980188	1.0511e+06	955009	941020	1.05655e+06	959515	1.28539e+06	1.30143e+06	2.11124e+06	2.26439e+06	2.21437e+06	2.11883e+06
Phenylalanine	HMDB00159	4162269	3839595	3237330	3976875	4537616	5012450	5718663	4905325	4937513	7129819	2612931	4334312	3999731	3234361		2.60142e+06	2.55185e+06	1.86179e+06	2.2682e+06	4.03225e+06	3.81299e+06	3.76343e+06	4.01313e+06	4.31062e+06	4.97271e+06	6.73955e+06	5.85409e+06	4.11203e+06	3.50726e+06
Allantoin	HMDB00462	2198275	2190884	1860397	2575939	1619260	2253480	2696594	1754129	2541097	3416110	3875665	1910460	2799573	3204317		1.37392e+06	1.45609e+06	1.06991e+06	1.46918e+06	1.43892e+06	1.71423e+06	1.77462e+06	1.43508e+06	2.21846e+06	2.38258e+06	9.99653e+06	2.58034e+06	2.87817e+06	3.47468e+06
Hypoxanthine	HMDB00157	1181381	493000	1314634	490601	1087342	1305101	2179639	777590	1500191	1728775	376998	821528	978836	863801		738363	327655	756045	279813	966243	992794	1.43441e+06	636159	1.30972e+06	1.20574e+06	972394	1.10959e+06	1.00632e+06	936684
Glucose-6-phosphate	HMDB01401	397191	431355	580577	423320	247560	259675	399740	303437	360174	388973	126891	262052	343779	300027		248244	286685	333889	241440	219989	197536	263068	248247	314444	271290	327291	353938	353431	325342
Glycerol-2-phosphate	HMDB02520	8572348	6410575	10174252	8468936	3878477	4490096	5545410	5300960	6393654	9364670	1630661	2848032	3418360	3140880		5.35772e+06	4.26056e+06	5.85121e+06	4.83024e+06	3.44652e+06	3.41563e+06	3.64942e+06	4.3368e+06	5.58188e+06	6.53142e+06	4.20598e+06	3.84666e+06	3.51433e+06	3.40589e+06
Uridine	HMDB00296	1210451	674280	1383805	596923	436138	538237	687192	467691	600753	911955	138594	244147	293263	237901		756532	448137	795825	340454	387565	409438	452239	382626	524478	636046	357477	329754	301497	257974
2-Oxobutyric acid	HMDB00005	74013144	73195392	74371184	78500536	57528272	64634560	68851144	56605688	63610980	66107396	51968232	80843712	87269424	78637552		46258215	4.86468e+07	4.27708e+07	4.47727e+07	5.11212e+07	4.91677e+07	4.53107e+07	4.63101e+07	5.55345e+07	4.61068e+07	1.34042e+08	1.09191e+08	8.97196e+07	8.52726e+07
Proline	HMDB00162	451481888	371688576	446905568	378460448	381933920	378124288	408346208	390494560	396094080	427068032	239941872	340753664	313207040	319311232		282176180	2.4703e+08	2.57015e+08	2.15854e+08	3.39397e+08	2.8764e+08	2.68731e+08	3.1947e+08	3.45804e+08	2.9786e+08	6.18884e+08	4.60235e+08	3.22e+08	3.46253e+08
Succinic acid	HMDB00254	1195859	989544	779244	690002	972531	891040	1241147	843653	962388	1109060	602432	892006	793976	772591		747412	657666	448143	393541	864218	677817	816795	690207	840197	773517	1.55386e+06	1.20478e+06	816267	837778
4-Hydroxyproline	HMDB00725	54737864	51832228	41030404	47732744	53424268	53580692	53888204	51045580	48775924	55599588	33761580	56463484	43633608	43694580		34211165	3.44485e+07	2.35966e+07	2.72243e+07	4.74743e+07	4.0759e+07	3.54637e+07	4.17612e+07	4.2583e+07	3.87781e+07	8.70815e+07	7.62618e+07	4.48586e+07	4.73813e+07
4-Aminobutyric acid	HMDB00112	9830460	9598959	7319149	8044615	9699415	9515255	8669517	6063634	6324515	8615182	4982242	9006717	6709087	7168134		6.14404e+06	6.37961e+06	4.20924e+06	4.58823e+06	8.61917e+06	7.23828e+06	5.70538e+06	4.96076e+06	5.52152e+06	6.00868e+06	1.28507e+07	1.21648e+07	6.89745e+06	7.77294e+06
5,6-Dihydrouracil	HMDB00076	95870608	91035664	100327152	92818912	90225056	96490808	110841792	90267632	102080472	100707512	38480336	82629024	78505312	66594884		59919130	6.05037e+07	5.76981e+07	5.29391e+07	8.01765e+07	7.34008e+07	7.29446e+07	7.38495e+07	8.91197e+07	7.02387e+07	9.92526e+07	1.11602e+08	8.07094e+07	7.22138e+07
Citric acid / Isocitric acid	HMDB00094 / HMDB00193	33951872	34904308	25639538	26742206	49894888	52605840	66767240	46346068	53215756	67975136	12463212	30184056	31454514	28175958		21219920	2.31979e+07	1.47453e+07	1.52524e+07	4.4338e+07	4.00174e+07	4.39393e+07	3.79165e+07	4.64592e+07	4.74095e+07	3.21465e+07	4.07678e+07	3.23376e+07	3.05533e+07
11-cis-Eicosenoic acid	HMDB02231	3167881	3051998	3326171	3190796	1875064	2602921	3566245	2200240	2859248	5120886	555869	1088295	1715304	1659134		1.97993e+06	2.0284e+06	1.91288e+06	1.81987e+06	1.66623e+06	1.98005e+06	2.34693e+06	1.80005e+06	2.49622e+06	3.57158e+06	1.43376e+06	1.46989e+06	1.76346e+06	1.79912e+06
Eicosanoic acid	HMDB02212	2607	3068	2169	3165	10101	12971	12966	11137	12141	13363	1618	2412	2712	1734		1629.38	2039.04	1247.39	1805.15	8976.03	9867.08	8532.88	9111.37	10599.5	9320.06	4173.32	3257.74	2788.14	1880.31
Ribose	HMDB00283	23076	15226	32450	24416	25948	34260	46323	70666	89738	172567	32453	59863	64573	60675		14422.5	10119.4	18662	13925.6	23058.1	26061.7	30485	57813	78344.3	120357	83706.3	80853.3	66385.9	65794.4
Ribose-5-phosphate	HMDB01548	300620	240483	377214	277218	153817	165179	235202	327814	301863	511344	100816	180501	204196	190180		187888	159829	216936	158111	136686	125652	154786	268190	263537	356638	260035	243792	209929	206226
Adenine	HMDB00034	2501420	2012177	2859891	2228707	1267420	1754695	1964642	1294418	1775074	2051856	1212756	2329181	2463217	2124465		1.56339e+06	1.33732e+06	1.64472e+06	1.27114e+06	1.12627e+06	1.3348e+06	1.29292e+06	1.05898e+06	1.5497e+06	1.43107e+06	3.12807e+06	3.14588e+06	2.53237e+06	2.30372e+06
1-Palmitoyl-sn-Glycero-3-phosphocholine derivative	HMDB10382	4487522	3777595	4588007	3766192	2312873	2589692	3565439	2609190	2907283	3978908	766139	1391870	1540063	1552655		2.8047e+06	2.51065e+06	2.63856e+06	2.14804e+06	2.05528e+06	1.96999e+06	2.3464e+06	2.13462e+06	2.53816e+06	2.7751e+06	1.97611e+06	1.87991e+06	1.5833e+06	1.68366e+06
1-Stearoyl-sn-Glycero-3-phosphocholine derivative	HMDB10384	25503	27065	28070	26643	17646	23179	29604	20912	24807	35954	7375	11511	11787	10621		15939.4	17987.8	16143	15195.8	15680.7	17632.3	19482.3	17108.5	21657.4	25076.2	19022.4	15547.2	12117.9	11517.1
Alanine	HMDB00161	90140	70067	66124	78011	218820	246493	217933	115059	141366	215270	66276	90476	89974	82273		56337.5	46567.6	38027.9	44493.4	194450	187508	143421	94131.7	123417	150141	170946	122200	92500.1	89214.8
Ribitol / other pentitol	HMDB00508 / other	445071	358980	575749	439231	395642	414640	501926	495536	583405	867164	191325	372856	449333	419315		278169	238584	331113	250515	351579	315418	330316	405406	509332	604806	493486	503594	461948	454695
Argininosuccinate derivative	HMDB00052	1233	1330	1384	1715	8289	7786	10139	10355	9095	11900	2106	3653	4615	3448		770.625	883.938	795.937	978.147	7365.84	5922.83	6672.44	8471.6	7940.24	8299.69	5432.02	4933.88	4744.57	3738.92
Sedoheptulose-7-phosphate	HMDB01068	16577	12249	17593	12535	16886	20488	29877	15377	23152	36455	1409	3561	6131	4656		10360.6	8140.87	10117.7	7149.32	15005.4	15585.3	19662	12580.2	20212.5	25425.6	3634.24	4809.62	6303.13	5048.85
Docosahexaenoic acid	HMDB02183	147286	93418	130912	98360	34434	42672	55056	37239	50603	75814	13496	26322	35658	34084		92053.8	62087	75287.4	56099.5	30599	32460.7	36232.2	30465.8	44178.1	52876.7	34810.3	35551.5	36659.1	36959.8
Docosapentaenoic acid	HMDB01976	3039795	2246204	2661264	2639116	765949	949997	1261250	826113	1067223	1613263	286969	555330	785967	782530		1.89987e+06	1.49286e+06	1.53049e+06	1.50522e+06	680644	722666	830025	675857	931722	1.12517e+06	740181	750050	808033	848556
Heptadecanoic acid	HMDB02259	252098	299729	324698	318774	306947	464499	449872	351871	412526	445892	78084	145100	212958	228353		157561	199204	186734	181812	272762	353346	296059	287872	360149	310989	201403	195978	218937	247620
Glyceric acid-3-phosphate	HMDB00807	nd	nd	nd	nd	nd	nd	nd	nd	nd	nd	nd	nd	nd	nd
Histidine	HMDB00177	nd	nd	nd	nd	nd	nd	nd	nd	nd	nd	nd	nd	nd	nd
Palmitoleic acid	HMDB03229	nd	nd	nd	nd	nd	nd	nd	nd	nd	nd	nd	nd	nd	nd
5,8,11,14-(Z,Z,Z,Z)-Eicosatetraenoic acid	HMDB01043	nd	nd	nd	nd	nd	nd	nd	nd	nd	nd	nd	nd	nd	nd
1-Monopalmitoylglycerol	HMDB31074	nd	nd	nd	nd	nd	nd	nd	nd	nd	nd	nd	nd	nd	nd
	Internal Standards
	ALPHA-KETOGLUTARATE-13C4-MEOX 2TMS 1	38003564	37427936	36516588	37767720	36925596	40967196	45678204	35857192	42535904	44245412	16396557	31889490	37394880	35133868
	PROLINE-13C5-2TMS 1	110863600	102174696	108225160	100735336	103328032	100722592	106461752	107151904	106576040	111620000	70010800	115968296	92443552	94965984
	SUCCINIC ACID-D4-2TMS 1	199652544	200054032	187331104	185955120	194652096	189707664	193924880	203442912	191904128	189850112	215667264	243938448	198994800	206731824
	SALICYLIC ACID-D4-2TMS 1	81257288	76035856	83703528	81548000	75136616	81092272	84830760	75225016	85397056	93648416	47447236	82983512	85923200	78751496
	MYRISTIC ACID-13C3-TMS 1	47912612	45932796	46097112	47219044	43696376	47016300	48874620	43050008	47414540	49744808	27125278	49580528	43452284	40391800
	HEXADECANOIC ACID-13C4-TMS 1	136308624	132490328	132979872	135915472	156446528	158492544	156914496	152996176	156348928	152381200	96075248	182870576	147778208	146006752
	SUCROSE-13C12-8TMS 1	64960080	63196812	65105520	66331148	62829000	65269364	69349552	62728392	67109848	70349824	40824328	79255640	69407664	65797784
	CHOLESTEROL-D7-TMS 1	34325240	33331136	33400550	34875764	37957820	38216892	38360372	36763888	38578500	38701468	29541834	49537004	36236564	34097708
	Octadecanoic acid methyl ester, n- 1	29883820	29976070	30566404	30821020	24020828	26189652	30272972	26091126	28524878	30605058	11585987	22125694	29067728	27558574
	Cell#	1.6	1.5	1.7	1.7	1.4	1.5	1.5	1.4	1.2	1.4	1	1	1	1
	Methyl stearate * Cell#	1.6	1.50463	1.73883	1.75331	1.12533	1.31457	1.51953	1.22232	1.14543	1.43379	0.387701	0.74039	0.972691	0.92219
